# Supplementary material for: A comparison of several media types and basic techniques used to assess outdoor airborne fungi in Melbourne, Australia
Source: PLoS One. 2020 Dec 18;15(12):e0238901. doi: 10.1371/journal.pone.0238901 (PMC7748268; doi:10.1371/journal.pone.0238901)
Supplement: S2 File — A MS-Excel notebook of several spreadsheets pertaining to Figs 1–9 and Table 1, including ANOVA analysis, means, standard deviations, and charts/graphs, and also an adaptation of Andersen 1958 Table 1 adjusted to convert CFU/plate to CFU/m3 with the 1.25x adjustment factor for use of plastic Petri dishes. (XLSX) [file pone.0238901.s002.xlsx]

## Sheet: Fig1 Maltose OK 22-25jan20
22-25 Jan, various media inc. maltose				1.25x for plastic Petri, 150 L to 1 m^3
	raw	/m^3				1	2	3	4	5	6	7						SabCG
stock SabCG 1.1	119	993			media type	SabCG stock	SabCG scratch	PeptoneCG	AgarCG	MaltoseCG	MaltosePeptoneCG	GlucoseMaltosePeptoneCG				date	season	mean	SD
1.2	103	860			CFU/m3	1048.67	1069	697.667	64.3333	64.3333	586.667	653			Fig1	2020-01-22	summer	1048.67	221.802
1.3	146	1293			SD	221.802	802.585	265.925	10.2632	21.362	36.9098	52.915			fig2	2020-04-17	autumn	289	19.0526
mean, SD	122.667	1048.67													fig4	2020-07-30	winter	242.333	69.1973
	21.7332	221.802													fig6	2019-09-05	spring	282.333	21.5716
Scratch SBCG 2.1	168	1987													fig8	2020-02-11	summer	315.667	30.0888
2.2	83	720
2.3	54	500															mean	282.333	34.9776
mean, SD	101.667	1069															(w/o 22jan)
	59.2481	802.585															SD	30.3071	23.2968
MPCG peptone-CG 3.1	120	1000
3.2	54	500																312.64
3.3	64	593																252.026
mean, SD	79.3333	697.667
	35.5715	265.925																342.947
ACG agar-cg 4.1	6	53																221.719
4.2	8	73
4.3	7	67
mean, SD	7	64.3333
	1	10.2632
MCGA maltose-cg 5.1	5	40
5.2	9	80
5.3	8	73
mean, SD	7.33333	64.3333
	2.08167	21.362
SMCG maltose peptone cg 6.1	64	593
6.2	66	620
6.3	59	547
mean, SD	63	586.667
	3.60555	36.9098
SABM pep gluc malt CG 7.1	83	693
7.2	64	593
7.3	71	673
mean, SD	72.6667	653
	9.60902	52.915

## Sheet: Fig 1 22-25 jan
22-25 Jan, various media inc. maltose				1.25x for plastic Petri, 150 L to 1 m^3
	raw	/m^3
stock SabCG 1.1	119	993		STOCK SABCG	SCRATCH	PEP-CG	MALTOSE-PEP-CG	PEP GLUC MALT CG	AGAR-CG	MALTOSE-CG
1.2	103	860		993	1987	1000	593	693	53	40
1.3	146	1293		860	720	500	620	593	73	80
mean, SD	122.667	1048.67		1293	500	593	547	673	67	73
	21.7332	221.802		Anova: Single Factor
Scratch SBCG 2.1	168	1987
2.2	83	720		SUMMARY
2.3	54	500		Groups	Count	Sum	Average	Variance
mean, SD	101.667	1069		STOCK SABCG	3	3146	1048.67	49196.3
	59.2481	802.585		SCRATCH	3	3207	1069	644143
MPCG peptone-CG 3.1	120	1000		PEP-CG	3	2093	697.667	70716.3
3.2	54	500		MALTOSE-PEP-CG	3	1760	586.667	1362.33
3.3	64	593		PEP GLUC MALT CG	3	1959	653	2800
mean, SD	79.3333	697.667
	35.5715	265.925
ACG agar-cg 4.1	6	53		ANOVA
4.2	8	73		Source of Variation	SS	df	MS	F	P-value	F crit
4.3	7	67		Between Groups	633550	4	158387	1.03088	0.437711	3.47805
mean, SD	7	64.3333		Within Groups	1.53644e+06	10	153644
	1	10.2632
MCGA maltose-cg 5.1	5	40		Total	2169986	14
5.2	9	80
5.3	8	73
mean, SD	7.33333	64.3333		Anova: Single Factor
	2.08167	21.362
SMCG maltose peptone cg 6.1	64	593		SUMMARY
6.2	66	620		Groups	Count	Sum	Average	Variance
6.3	59	547		STOCK SABCG	3	3146	1048.67	49196.3
mean, SD	63	586.667		SCRATCH	3	3207	1069	644143
	3.60555	36.9098		PEP-CG	3	2093	697.667	70716.3
SABM pep gluc malt CG 7.1	83	693
7.2	64	593
7.3	71	673		ANOVA
mean, SD	72.6667	653		Source of Variation	SS	df	MS	F	P-value	F crit
	9.60902	52.915		Between Groups	261503	2	130751	0.513384	0.622568	5.14325
				Within Groups	1.52811e+06	6	254685
				Total	1.78961e+06	8
				Anova: Single Factor
				SUMMARY
				Groups	Count	Sum	Average	Variance
				STOCK SABCG	3	3146	1048.67	49196.3
				SCRATCH	3	3207	1069	644143
				PEP-CG	3	2093	697.667	70716.3
				MALTOSE-PEP-CG	3	1760	586.667	1362.33
				PEP GLUC MALT CG	3	1959	653	2800
				AGAR-CG	3	193	64.3333	105.333
				MALTOSE-CG	3	193	64.3333	456.333
				ANOVA
				Source of Variation	SS	df	MS	F	P-value	F crit
				Between Groups	3.02288e+06	6	503814	4.5874	0.00888487	2.84773
				Within Groups	1.53756e+06	14	109826
				Total	4.56044e+06	20

## Sheet: Fig 2 Juices 17-20 Apr chart
	CFU	/m^3	mean	SD
control TJc	0	0				1	2	3	4	5	6	7
control TJr	2	20			media type	SabCG	TJr	TJc	V8r	V8c	CJr	CJc
control V8r	0	0			CFU/m3	289	311.333	317	277	288.667	326.667	333.5
control V8c	0	0			SD	19.0526	70.6847	42.4264	42.4264	79.3494	23.094	94.0452
control CJc	3	27
control CJr	0	0
Control SabCG 1	34	300	289	19.0526		-16.6667		269.947	308.053
Control SabCG 2	30	267
Control SabCG 3	34	300
TJr 3	43	387	311.333	70.6847		5.66667		240.649	382.018
TJr 2	28	247
TJr 1	34	300
TJc 1	33	287	317	42.4264		11.3333		274.574	359.426
TJc 2	39	347
Tjc 3	OG
V8r 3	OG		277	42.4264		-28.6667		234.574	319.426
V8r 2	28	247
V8r 1	35	307
V8c 1	22	200	288.667	79.3494		-17		209.317	368.016
V8c 2	36	313
V8c 3	40	353
CJr 1	38	340	326.667	23.094		21		303.573	349.761
CJr 2	38	340
CJr 3	34	300
CJc 1	~		333.5	94.0452		27.8333		239.455	427.545
CJc 2	30	267
CJc 3	45	400
			305.667	50.522		21.4595
				1	2	3	4	5	6	7
			media type	SabCG	TJr	TJc	V8r	V8c	CJr	CJc
				300	387	287		200	340
				267	247	347	247	313	340	267
				300	300		307	353	300	400
				Anova: Single Factor
				SUMMARY
				Groups	Count	Sum	Average	Variance
				SabCG	3	867	289	363
				TJr	3	934	311.333	4996.33
				TJc	2	634	317	1800
				V8r	2	554	277	1800
				V8c	3	866	288.667	6296.33
				CJr	3	980	326.667	533.333
				CJc	2	667	333.5	8844.5
				ANOVA
				Source of Variation	SS	df	MS	F	P-value	F crit
				Between Groups	6569.5	6	1094.92	0.327085	0.909047	3.09461
				Within Groups	36822.5	11	3347.5
				Total	43392	17

## Sheet: Fig 4 30 July 2020 V8 DG18
1.1 SBCG (Sabouraud-CG)	21	187		Mean	SD	Mean+SD	Mean-SD	Kurtosis	Skew			SabCG	DG18c	V8c						253.667	98.6577	38.8926
1.2	23	207										187	220	67						253.667	98.6577	38.8926
1.3	41	367										207	107	93						262.333	93.5165	35.648
1.4	21	187										367	133	33						231	43.0349	18.6298
1.5	26	233										187	107	80						231	43.0349	18.6298
1.6	31	273		242.333	69.1973	311.531	173.136	1.77192	1.43295			233		53						222.333	45.0037	20.2415
2.1 DG18C (DG18 with Chloramphenicol)	25	220										273	187	113
2.2	12	107																		28.5546		10.2971	36.061
2.3	15	133																		33.573		28.4891
2.4	12	107										Anova: Single Factor								39.0651
2.5	~31 ^	~273
2.6	21	187		150.8	50.6281	201.428	100.172	-1.89087	0.658591			SUMMARY
3.1 V8CG (full-strength whole V8 medium with CG)	7 (4a)	67										Groups	Count	Sum	Average	Variance
3.2	10 (6a)	93										SabCG	6	1454	242.333	4788.27				1	100
3.3	4 (2-) (2a)	33										DG18c	5	754	150.8	2563.2				2	50
3.4	9 (5a)	80										V8c	6	439	73.1667	816.967				3	33.3333
3.5	6 (1a)	53																		4	25
3.6	13 (2a)	113		73.1667	28.5826	101.749	44.584	-0.540069	-0.0246085											5	20
												ANOVA								6	16.6667	2
												Source of Variation	SS	df	MS	F	P-value	F crit		7	14.2857
												Between Groups	86022.6	2	43011.3	15.7308	0.000262655	3.73889		8	12.5
			SabCG	DG18c	V8c							Within Groups	38279	14	2734.21					9	11.1111
			242.333	150.8	73.1667															10	10
			69.1973	50.6281	28.5826							Total	124302	16

## Sheet: Fig6 +- CG 5-11 Sept 2019 chart
1) VIABLE Airborne fungal counts by culture: 5 & 11 Sept 2019; seeded with bacteria
BLK3396, BLK3397, SBCG3075, MECG3349, MEA3348, PDCG3330, PDA3178
	raw	/m^3				Media type
1.1 BLK3396	15	133				MS1	MS2	SabCG+	MEACG+	MEA-	PDACG+	PDA-
1.2	30	267			/m^3	224.333	320	282.333	227	224.333	233.333	233.333
1.3					SD	79.1539	24.2693	21.5716	72.111	67.7151	61.101	84.0417
1.4	31	273
MS1	25.3333	224.333
	8.96289	79.1539
2.1 BLK3397	36	313
2.2	39	347
2.3	34	300
MS2	36.3333	320
	2.51661	24.2693
3.1 SBCG3075	35	307
3.2	30	267
3.3	31	273
SabCG+	32	282.333
	2.64575	21.5716
4.1 11sept19 MECG3349	35	307
4.2	23	207
4.3	19	167
MEACG+	25.6667	227
	8.32666	72.111
5.1 MEA3348	31	273
5.2	29	253
5.3	17	147
MEA-	25.6667	224.333
	7.57188	67.7151
6.1 PDCG3330	34	300
6.2	20	180
6.3	25	220
PDACG+	26.3333	233.333
	7.0946	61.101
7.1 PDA3178	32	280
7.2	13	113
7.3	20	180
PDA-	21.6667	191
	9.60902	84.0417

## Sheet: Fig 6 5-11 Sept 2019
1) VIABLE Airborne fungal counts by culture: 5 & 11 Sept 2019; seeded with bacteria
BLK3396, BLK3397, SBCG3075, MECG3349, MEA3348, PDCG3330, PDA3178				BLK3396	BLK3397	SABCG	MEACG	MEA	PDACG	PDA
	raw	/m^3		133	313	307	307	273	300	280
1.1 BLK3396	15	133		267	347	267	207	253	180	113
1.2	30	267		273	300	273	167	147	220	180
1.4	31	273
1.3				Anova: Single Factor
mean, SD	25.3333	224.333
	8.96289	79.1539		SUMMARY
2.1 BLK3397	36	313		Groups	Count	Sum	Average	Variance
2.2	39	347		BLK3396	3	665	221.667	7017.33
2.3	34	300		BLK3397	3	960	320	589
mean, SD	36.3333	320		SABCG	3	847	282.333	465.333
	2.51661	24.2693		MEACG	3	681	227	5200
3.1 SBCG3075	35	307		MEA	3	673	224.333	4585.33
3.2	30	267		PDACG	3	700	233.333	3733.33
3.3	31	273		PDA	3	573	191	7063
mean, SD	32	282.333
	2.64575	21.5716
4.1 11sept19 MECG3349	35	307		ANOVA
4.2	23	207		Source of Variation	SS	df	MS	F	P-value	F crit
4.3	19	167		Between Groups	33998.6	6	5666.43	1.38431	0.287329	2.84773
mean, SD	25.6667	227		Within Groups	57306.7	14	4093.33
	8.32666	72.111
5.1 MEA3348	31	273		Total	91305.2	20
5.2	29	253
5.3	17	147		Anova: Single Factor								Anova: Single Factor								Anova: Single Factor
mean, SD	25.6667	224.333
	7.57188	67.7151		SUMMARY								SUMMARY								SUMMARY
6.1 PDCG3330	34	300		Groups	Count	Sum	Average	Variance				Groups	Count	Sum	Average	Variance				Groups	Count	Sum	Average	Variance
6.2	20	180		BLK3396	3	673	224.333	6265.33				MEACG	3	681	227	5200				PDACG	3	700	233.333	3733.33
6.3	25	220		BLK3397	3	960	320	589				MEA	3	673	224.333	4585.33				PDA	3	573	191	7063
mean, SD	26.3333	233.333
	7.0946	61.101
7.1 PDA3178	32	280		ANOVA								ANOVA								ANOVA
7.2	13	113		Source of Variation	SS	df	MS	F	P-value	F crit		Source of Variation	SS	df	MS	F	P-value	F crit		Source of Variation	SS	df	MS	F	P-value	F crit
7.3	20	180		Between Groups	13728.2	1	13728.2	4.00569	0.115928	7.70865		Between Groups	10.6667	1	10.6667	0.00218013	0.964997	7.70865		Between Groups	2688.17	1	2688.17	0.497978	0.519319	7.70865
mean, SD	21.6667	191		Within Groups	13708.7	4	3427.17					Within Groups	19570.7	4	4892.67					Within Groups	21592.7	4	5398.17
	9.60902	84.0417
				Total	27436.8	5						Total	19581.3	5						Total	24280.8	5
				Anova: Single Factor
				SUMMARY
				Groups	Count	Sum	Average	Variance
				BLK3396	3	673	224.333	6265.33
				BLK3397	3	960	320	589
				SABCG	3	847	282.333	465.333
				ANOVA
				Source of Variation	SS	df	MS	F	P-value	F crit
				Between Groups	13934.9	2	6967.44	2.85564	0.134475	5.14325
				Within Groups	14639.3	6	2439.89
				Total	28574.2	8

## Sheet: Fig8 0-8% gluc 11feb20 chart
1.1	36	36		313	mean /m3	SD	Media type
1.2	33	3		287							1	2	3	4	5	6	7
1.3	39	42	30	347	315.667	30.0888	1	SabCG stock		media type	SabCG stock	Glucose-CG	Peptone-CG	SabCG 1%	SabCG 2%	SabCG 4%	SabCG 8%
1-mean									mean	CFU/m3	315.667	84.3333	187	249	293.333	213.333	286.667
2.1	16	9.66667		140						SD	30.0888	53.6315	72.111	34.3948	54.7936	17.3877	40.5257
2.2	9	6.02771		80
2.3	4	21.7221	-2.38876	33	84.3333	53.6315	2
2-mean
3.1	23	21		207
3.2	12	8.18535		107
3.3	28	37.3707	4.62929	247	187	72.111	3
3-mean
4.1	25	28.3333		220
4.2	27	4.16333		240
4.3	33	36.66	20.0067	287	249	34.3948	4
4-mean
5.1	35	33		307
5.2	26	6.245		233
5.3	38	45.49	20.51	340	293.333	54.7936	5
5-mean
6.1	22	23.6667		200
6.2	26	2.08167		233
6.3	23	27.83	19.5033	207	213.333	17.3877	6
6-mean
7.1	27	32.6667		240
7.2	35	4.93288		307
7.3	36	42.5324	22.8009	313	286.667	40.5257	7
7-mean

## Sheet: Fig 8 0-8% gluc data 11 feb
1.1	36	36		313
1.2	33	3		287
1.3	39	42	30	347	315.667	30.0888	1
1-mean
2.1	16	9.66667		140
2.2	9	6.02771		80
2.3	4	21.7221	-2.38876	33	84.3333	53.6315	2
2-mean
3.1	23	21		207
3.2	12	8.18535		107
3.3	28	37.3707	4.62929	247	187	72.111	3
3-mean
4.1	25	28.3333		220
4.2	27	4.16333		240
4.3	33	36.66	20.0067	287	249	34.3948	4
4-mean
5.1	35	33		307
5.2	26	6.245		233
5.3	38	45.49	20.51	340	293.333	54.7936	5
5-mean
6.1	22	23.6667		200
6.2	26	2.08167		233
6.3	23	27.83	19.5033	207	213.333	17.3877	6
6-mean
7.1	27	32.6667		240
7.2	35	4.93288		307
7.3	36	42.5324	22.8009	313	286.667	40.5257	7
7-mean
					Mean	SD	Media

## Sheet: Juices 24 Oct 19 chart
Juices made 18 sept 2019 and 22 Sept via old method that left sediments that clogged the sterilsing filter						1	2	3	4	5
new juices made 20 oct, results photographed 24 Oct					media type	SabCG stock	Spreader control	Celery juice (raw)	Tomato Juice (raw)	Tomato juice (cooked)
Only 60 L air sampled: too few colonies to be statistically meaningful					CFU/m3	161	0	89	238.667	150
AIRBORNE AV	/samp-le 2 min, 60 L	/m3			SD	95.142	0	38.1051	41.7892	101.681
1.1 control SabCG	4	83
1.2	12	267
1.3	6	133
1. mean	7.33333	161
SD	4.16333	95.142
1b control SABCG spreader-stick only, no air sample	0	0
2.1 Celery juice, uncooked (NJ)	3	67
2.2	6	133
2.3	3	67
2 mean	4	89
SD	1.73205	38.1051
3.1 raw TJ	10	233
3.2	13	283
3.3	9	200
3 mean	10.6667	238.667
SD	2.08167	41.7892
4.1 HTJ	5	100
4.2	4	83
4.3	12	267
4 mean	7	150
SD	4.3589	101.681

## Sheet: full data SD
Table summarising results of CFU/m3 detected in 150 L outdoor air by SabCG in various experiments performed in each season
Sets of data cells are shaded in green in each sheet					mean of all data	SD of all data
Spring	2019-09-01	282	22	Fig 6
Summer	2020-02-01	316	30	Fig 8
Autumn	2020-04-01	289	19	Fig 2
Winter	2020-07-01	242	69	Fig 4
mean of means		282.25	35		274.333	53.1274
										68% CI			96% CI
									means	247.25	317.25		212.25	352.25
									all data	221.206	327.461		168.078	380.588
Data									hetromix	229.123	317.25		175.995	388.505
fig 6	fig 8	Fig 2	Fig 4						Sp	232.437	332.063		182.623	381.877
307	313	300	187
267	287	267	207
273	347	300	367
			187
			233
			273						pooled SD	is weighted mean
3	3	3	6	n					Sp		49.8133

[truncated: 2 more sheets: Maltose fail 1dec19, Andersen1958 1.25x 150L]
